# Supplementary material for: Combining Morphology and Genetics in Resolving Taxonomy–A Systematic Revision of Spined Loaches (Genus Cobitis; Cypriniformes, Actinopterygii) in the Adriatic Watershed
Source: PLoS One. 2014 Jun 11;9(6):e99833. doi: 10.1371/journal.pone.0099833 (PMC4053515; doi:10.1371/journal.pone.0099833)
Supplement: Table S1 — Mean, minimal and maximal values of morphometric ratios of investigated Cobitis species. (XLSX) [file pone.0099833.s001.xlsx]

## Sheet: females
	C. jadovaensis			C. bilineata			C. dalmatina			C. narentana																		C. illyrica									C. herzegoviniensis
	Jadova			Zrmanja			Cetina			Neretva, Metković			Mislina			Modro oko			Norin			Trebišnjica			Hutovo blato			Krenica			Matica			Prološko blato			Mostarsko blato
	mean	min	max	mean	min	max	mean	min	max	mean	min	max	mean	min	max	mean	min	max	mean	min	max	mean	min	max	mean	min	max	mean	min	max	mean	min	max	mean	min	max	mean	min	max
SL/TL	85.9991	84.9408	87.4109	86.9414	84.9731	88.4854	84.7768	82.9657	89.0976	85.5762	84.9496	86.2476	85.2957	84.7853	85.6482	84.3426	82.664	85.7684	85.2381	83.0449	87.152	85.2242	83.1849	86.8929	84.5943	82.1381	85.7365	86.9105	84.8464	88.5727	86.0414	84.8449	87.9951	87.548	86.5537	88.6119	87.3103	86.7108	87.8684
%SL
c	20.635	19.6878	21.0786	19.7757	18.6835	20.537	20.6908	19.6203	21.991	19.1546	18.765	19.7988	21.1538	20.5373	21.8666	20.0724	18.7171	21.5819	21.1075	20.3404	22.2316	20.4732	18.5467	22.0297	21.3233	20.2559	22.2478	20.9979	19.5194	21.9283	20.2193	18.7939	21.3311	19.8953	18.0571	21.0526	20.9717	19.8862	21.8257
Pan	77.5935	76.2327	79.7153	76.8463	74.7614	79.0411	76.0172	72.7399	79.0107	75.4643	72.7009	78.283	75.7684	74.3733	77.4023	76.6612	73.1438	80	76.283	70.4011	80.6771	77.053	73.8445	79.9161	77.4795	75.8089	80.144	75.5278	73.2765	77.3342	76.8866	73.6979	79.4279	75.1812	71.2026	79.621	77.6424	75.5046	79.5295
aA	79.56	78.2902	80.766	79.3332	77.676	81.0665	78.7748	74.8344	81.7199	77.9565	74.8444	82.761	79.4855	76.7616	83.0888	78.6167	74.5465	81.7434	77.9289	72.7364	82.2349	79.4203	75.9373	82.5611	79.8822	78.4871	81.7087	77.6377	76.249	79.0546	79.5477	76.0263	82.1106	77.2696	74.8179	81.9049	79.8503	77.5715	81.3634
aV	55.729	53.7779	57.1259	53.3839	51.6773	54.3899	52.9513	51.1394	55.9994	51.515	47.2134	54.6016	53.7958	50.4475	58.1671	53.1311	51.1689	55.0987	53.4146	49.384	56.1252	53.1659	49.1222	56.3832	54.0235	52.6116	56.3918	52.0206	50.4096	53.7164	53.1968	50.4867	55.6687	50.7463	48.1283	56.6194	54.1119	52.6549	55.4997
aP	22.1593	21.4774	23.3861	20.6123	19.6656	21.5696	21.5999	19.2753	24.0721	21.0392	20.2975	22.2527	22.3256	21.5297	22.7819	22.0453	19.4643	25.0045	21.7058	20.6269	23.6604	21.9382	18.6608	24.3687	23.0436	21.1285	24.8014	23.5552	21.9271	25.2638	21.3193	19.8836	23.0454	22.0252	20.2463	24.0934	22.2331	21.0093	23.5305
aD	50.1994	48.3308	51.7932	52.779	50.6986	54.2533	51.7294	48.4503	55.2769	51.6821	51.1387	52.2686	51.3143	49.6291	53.14	51.4979	49.3354	54.5724	50.7677	48.8466	53.1684	51.6518	48.8651	53.4962	50.9024	49.0494	52.3549	52.3048	50.7755	54.2342	51.9189	49.0785	54.157	51.5497	49.5112	55.0775	53.1827	51.9756	55.4131
lpc	13.3831	11.6421	14.812	13.3326	12.0241	14.3307	14.2141	12.6941	15.439	13.7541	13.124	14.4231	12.3806	11.8223	12.9194	13.8335	12.7889	16.8959	13.6759	11.0718	15.4223	14.5148	12.5947	17.8286	13.6664	11.9765	14.9112	15.6384	14.2688	17.5028	13.1152	10.0171	15.8241	15.4706	12.8749	20.1153	14.8157	11.0253	18.9922
Van	22.9946	21.7985	24.7585	23.7118	22.1505	24.7096	24.2192	21.4539	27.0776	24.6198	22.7464	25.8609	22.3968	21.0983	24.5403	23.7834	20.1234	25.9494	23.2451	18.114	27.893	24.5495	21.0074	27.3119	24.2709	22.268	25.868	24.0646	20.529	26.9848	24.1993	21.3235	28.1909	24.886	21.8643	27.9813	23.7259	20.2487	26.3218
lD	8.81105	7.57361	9.89308	9.27987	7.5779	10.3705	9.4967	8.09335	10.6081	10.622	10	11.2896	9.61086	7.41717	11.5216	10.1822	7.95678	12.6252	9.52576	7.6813	10.9882	9.01847	7.37678	10.0824	9.40561	7.5997	12.1311	7.91551	5.62892	8.68225	8.99604	7.56133	10.0108	8.85596	6.80147	10.2479	7.91961	6.78185	8.90985
lA	6.28227	6.09013	6.54487	6.54732	5.94941	7.47386	7.03076	6.3088	8.24146	7.76124	7.14286	8.4359	7.08691	5.70298	8.44589	7.54079	6.42564	8.69197	7.44724	6.30631	9.11695	6.44097	4.26394	8.28598	6.58452	5.4938	7.24874	6.35255	5.38796	6.99659	6.79928	5.64846	7.57436	6.62431	4.72817	7.8234	6.33888	5.17274	7.2456
lC	15.8675	15.5736	16.2674	15.728	14.5587	18.0105	18.2256	16.696	20.7526	17.3583	16.4011	19.0722	16.6647	16.4096	16.7557	18.1741	15.5349	19.5889	18.0636	15.7059	20.3999	16.4853	15.1268	18.1384	18.2456	16.7011	20.2921	14.9742	13.507	17.4379	16.1753	14.7377	17.6566	14.3678	13.207	15.6145	14.6082	12.4765	15.3968
lP	15.3802	13.4622	19.4343	13.9372	12.8868	14.8955	14.3989	11.7464	16.4793	13.7775	12.8434	14.8942	13.5712	11.9603	14.5777	14.1278	12.1632	15.1405	14.2649	11.7689	16.9001	14.3743	12.658	16.1352	14.4752	13.0327	15.7531	13.5968	11.8958	15.3759	13.4057	11.2628	15.3734	12.8073	11.4374	14.4065	12.1797	9.16433	13.5084
lV	12.0558	10.8621	13.2494	11.423	10.3355	12.1907	13.2178	11.9158	14.0892	11.8666	11.1328	12.557	12.0811	10.7964	13.4255	12.3963	9.84717	14.3669	12.6045	11.2684	13.6788	11.758	11.0697	12.519	12.5197	11.1944	13.6434	11.1701	10.2556	12.4533	11.7832	10.4626	13.0287	10.8435	10.0679	11.7881	10.3566	9.75295	10.7971
laco	10.9392	10.1987	11.4387	10.1676	8.51173	11.3463	9.66753	8.02435	11.0887	9.47931	6.81319	10.6888	8.45972	6.44041	9.57373	9.03489	8.1589	9.91903	9.76543	7.95416	11.5846	8.85306	7.71263	10.2928	10.0424	8.62361	11.9488	10.1822	9.22586	11.6683	9.39506	7.96947	10.4273	8.44991	6.75505	9.15191	9.0683	8.44278	9.76649
lac	9.43522	8.95708	9.68477	9.22072	8.69119	9.65743	9.21279	7.09392	11.7908	9.46818	8.36675	10.652	8.38157	7.89074	8.83468	9.05441	7.86233	10.5305	8.15247	5.74655	12.0727	8.90252	7.14981	10.3728	8.64254	6.88138	10.6243	8.36826	7.83719	8.8842	9.79936	8.10612	11.8618	8.62158	6.70511	10.3024	7.66042	7.18778	8.68486
H	14.0307	13.4445	15.1577	16.6853	16.198	17.2454	16.2246	14.5856	19.5483	18.693	14.2995	21.6711	14.4904	13.4004	15.6768	14.0575	12.0214	15.8059	14.2888	12.0263	17.5499	15.6945	14.0564	17.061	14.9741	10.8683	18.1975	13.0321	12.6817	13.6575	14.9785	12.4173	18.5408	13.5234	11.7133	14.7096	12.4667	11.3857	13.9912
h	8.69346	8.31855	9.22994	7.95953	7.09961	8.6527	9.59007	8.46185	11.1172	9.42018	8.87363	10.1579	8.92357	8.3402	9.96915	8.5509	6.7591	9.69894	8.52028	7.9168	10.3595	8.80679	7.66861	9.64866	8.48814	7.92967	9.21667	7.07368	6.57362	7.43103	8.0378	6.78303	9.14676	7.07933	5.88138	8.20349	7.97565	7.38026	8.97118
hc	78.3167	70.625	81.6623	64.318	60.9319	67.7091	72.5255	59.8349	86.1314	58.9898	53.9652	66.1864	78.8094	75.6257	82.0418	82.9173	68.9531	94.9928	79.2867	66.3559	91.3687	70.1461	62.8692	78.2097	78.7133	65.6922	111.358	84.3926	72.967	99.3351	71.1205	54.9652	90.3761	75.9359	66.8675	84.4175	82.3752	71.0778	91.3174
%laco
lac	86.3159	84.1481	88.8502	91.2189	80.6598	102.108	95.6124	74.3056	120.255	103.298	81.3172	138.71	102.252	82.4207	136.722	100.464	81.5739	116.423	83.2796	72.2458	118.373	100.844	81.6822	114.901	86.8032	62.9053	113.011	82.546	74.9614	89.6657	105.383	81.2408	133.08	102.514	82.2222	133.333	84.5214	78.534	93.047
io	26.9529	19.7037	32.9312	34.8164	25.7687	38.7048	33.6931	26.9175	41.1371	29.105	23.5215	35.4839	43.5151	28.9855	60.9959	34.6654	25.6554	45.8733	30.2274	21.123	43.7861	26.9691	14.8624	48.6022	29.5045	22.9572	37.4497	18.7216	12.2779	27.2036	30.7657	18.9286	39.4387	19.89	14.0777	26.7782	30.6281	26.0618	37.218
%c
io	14.248	10.866	17.5676	17.8862	13.0178	22.3404	15.7516	12.4415	20.059	14.104	12.6628	17.2195	16.8048	12.3457	19.6809	15.659	11.0217	21.2823	13.9527	9.55838	19.6117	11.5406	7.28417	18.4039	13.8212	10.8764	18.3794	9.09193	5.9144	12.695	14.4104	8.32025	19.4323	8.43284	5.89032	11.215	13.2406	11.2688	16.1107
o	18.2937	16.8301	20	14.7222	13.5519	16.716	18.0876	13.0374	23.6167	16.8233	15.591	18.2546	15.5728	12.9878	20.4586	18.4483	14.0454	21.005	16.2056	13.1313	18.4134	17.0071	14.9116	21.1221	18.2266	16.3462	20.1608	17.473	15.4532	19.2798	17.493	14.382	21.0361	17.1032	15.0243	19.1896	17.3395	14.5331	18.6728
pro	42.8797	38.9189	47.027	43.4203	39.4869	46.6667	42.6732	37.1795	47.2714	44.7011	43.0747	47.5398	44.7286	43.74	45.7447	43.3141	39.4894	47.4838	42.2518	35.3946	46.7876	42.1402	36.6868	47.3731	41.9949	36.698	46.7081	41.8988	38.4895	44.0287	40.4141	36.64	43.0712	41.9765	37.8661	47.6987	39.5775	35.3088	42.7019
poo	47.4675	45.4054	50.7079	45.9872	40.5325	48.4981	46.6546	42.1954	52.3169	46.5821	45.7966	48.3357	44.6425	39.9679	48.6322	47.0037	39.4737	54.5721	48.0309	43.8525	52.9341	45.8831	42.3267	49.3797	44.5677	40.2191	52.3057	46.3199	45.2482	47.6226	43.8083	39.5205	46.1423	47.5872	41.0072	52.7119	42.4512	40.894	44.6536
laco	53.0017	51.7117	55.1471	51.475	42.5368	59.8248	46.7698	39.1363	55.2595	49.4384	35.9681	53.9873	39.9251	30.8381	45.4486	45.0425	41.8376	51.3296	46.2797	38.4052	52.6316	43.263	37.8664	49.0108	47.1406	39.9061	55.7258	48.5243	43.3608	56.6588	46.467	39.6657	51.1913	42.4792	33.9683	45.7179	43.2609	39.7619	47.4338
%hc
laco	99.8704	92.8918	104.804	94.5953	85.0192	101.501	82.9207	67.5545	93.5864	86.3995	71.9884	95.0192	74.0673	56.6392	84.0194	78.1837	66.8798	90.925	87.1298	78.798	94.8746	80.6036	70.4011	88.3234	86.5667	75.8028	98.5735	92.927	82.8648	107.796	90.0745	76.2044	99.8603	82.8608	56.6138	95.4008	88.7022	81.7292	94.6755
c	188.362	179.321	196.46	184.628	165.083	199.872	177.587	158.444	195.519	176.88	161.578	200.145	185.839	170.015	201.292	173.884	145.524	195.986	188.998	173.595	205.175	186.522	168.741	197.72	184.423	165.996	202.857	191.704	172.021	207.38	194.329	169.523	209.509	194.725	166.667	208.673	205.108	195.582	216.699
%H
lac	67.3739	62.5	71.2673	55.2639	53.5122	57.7078	56.7195	48.6364	68.6144	51.7899	43.3914	66.0903	58.051	52.7748	65.9287	64.6982	51.1432	77.907	57.2045	44.1138	71.5254	56.744	46.0485	65.5067	57.799	54.3881	63.3159	64.2882	58.3135	69.6931	65.8453	60.0595	76.431	63.6902	55.1541	70.654	61.5086	57.359	67.3653
h	61.9894	60.8929	62.8607	47.746	41.9499	53.4182	59.3531	53.0261	66.1105	51.3652	44.6075	62.0557	61.5974	57.4538	63.5916	61.0058	52.5494	75.8226	60.0505	52.0339	73.2461	56.1845	48.0402	61.8375	57.496	47.1195	78.1984	54.3477	48.1319	58.5965	54.4653	38.5889	63.0531	52.3573	46.5961	58.9474	63.9607	62.1728	65.8196
h/lpc	65.634	57.6167	73.0193	59.84	50.7576	64.3	67.765	55.1601	80.8	68.6205	63.3333	74.5641	72.0973	65.4592	77.1642	61.6381	45	71.525	62.8368	51.5152	78.5066	61.2642	46.305	75.9285	62.509	53.1792	74.0741	45.4403	39.8544	52.079	62.4662	51.2101	91.3118	46.3257	29.2383	60.6238	54.7576	47.2362	71.4968

## Sheet: males
	C. jadovaensis			C. bilineata			C. dalmatina			C. narentana															C. illyrica						C. herzegoviniensis
	Jadova			Zrmanja			Cetina			Mislina			Modro oko			Norin			Trebišnjica			Hutovo blato			Krenica			Matica			Mostarsko blato
	mean	min	max	mean	min	max	mean	min	max	mean	min	max	mean	min	max	mean	min	max	mean	min	max	mean	min	max	mean	min	max	mean	min	max	mean	min	max
SL/TL	85.8726	84.1186	87.6265	83.7358	80.903	84.8298	85.0123	81.4304	87.3132	84.2612	83.8217	84.8282	83.2659	82.8923	83.6394	82.1714	80.9032	83.4397	84.7142	83.8743	86.6145	84.1598	82.9595	84.7219	87.0225	85.0584	88.1814	84.3847	83.3796	85.2679	86.6283	85.2834	88.1751
%SL
c	20.7624	20.7526	20.7723	21.6961	20.2861	23.1327	22.2004	19.9412	24.3556	21.2098	20.565	22.2361	22.3987	22.1666	22.7001	22.2245	20.7266	23.7225	22.4714	21.0504	23.0237	22.763	21.4689	23.414	21.3802	20.2293	22.3061	22.7507	21.8628	23.8791	21.7513	19.5961	23.045
Pan	76.5579	75.8569	77.2589	76.2228	75.2082	77.3793	76.7133	74.0837	78.9283	76.0072	73.8139	78.4171	77.0201	75.7596	79.9322	77.4693	76.9654	77.9732	77.9654	75.678	80.384	76.4194	74.9201	77.4366	75.9696	74.1803	78.2163	77.349	75.8137	79.0438	75.9547	73.9909	78.9007
aA	78.8301	78.7072	78.953	79.0539	77.977	79.8237	78.9239	75.9509	81.9605	78.4597	76.0347	81.5953	78.0197	77.0016	79.9958	78.72	78.4895	78.9505	79.7539	78.051	81.9282	78.5905	77.4076	79.773	78.2937	76.4807	80.1316	78.8438	77.7626	80.1776	78.0581	75.7608	80.2482
aV	54.5853	54.0425	55.1282	53.6519	52.4984	55.9407	53.0096	50.8227	54.4888	53.8284	51.2388	56.9543	53.7063	52.3398	55.9652	54.393	53.499	55.2869	54.2712	52.1309	55.4723	54.1925	52.4617	55.1803	52.5715	51.8426	53.7205	53.3151	52.0804	54.4934	54.3659	51.8815	57.7482
aP	23.3197	22.1125	24.5269	23.3167	22.2709	25.2027	23.8467	21.3755	27.3136	24.669	22.7983	25.9018	25.1806	23.8412	26.6158	23.7997	22.6386	24.9607	24.9471	23.6227	27.4026	25.7365	24.9193	26.1601	24.3192	22.4376	26.4893	24.3774	23.4625	26.6149	24.3009	22.0588	27.478
aD	52.2235	50.8756	53.5714	51.2348	49.3914	53.0688	53.026	50.539	56.5182	51.7382	50.4745	53.4957	51.8765	50.4768	53.0621	52.8038	51.8929	53.7146	51.843	51.2312	52.181	50.9127	49.0503	53.1949	51.1401	49.9373	53.3356	52.1184	50.7205	54.0954	54.1251	49.4796	75.0224
lpc	14.0479	12.4847	15.611	13.553	11.8369	15.0587	14.3929	12.2573	16.2352	13.8	10.6356	15.1423	12.7514	11.1743	15.695	12.9953	12.3901	13.6006	13.3962	10.9558	14.6793	14.9995	12.8531	16.9337	15.7613	11.7183	17.845	14.2431	12.9817	15.4161	15.1296	13.1224	18.1956
Van	23.0913	22.541	23.6416	23.2903	22.2578	24.3024	23.8821	22.3432	26.2156	22.2281	19.6356	23.527	23.4289	22.7323	24.9841	22.926	21.1675	24.6845	24.3697	22.5398	26.4816	22.6914	20.8944	24.8789	24.7372	22.3519	28.2214	23.9446	22.2312	26.087	21.0876	0	25.0532
lD	8.59935	7.84277	9.35592	9.05918	8.14581	9.63735	8.62416	7.14653	10.5052	9.30348	9.12979	9.43083	9.66419	8.60264	10.5963	9.73103	9.06053	10.4015	9.4805	8.29684	10.8585	8.52225	6.99687	11.0371	7.84861	6.80581	9.13299	9.22035	7.89368	9.89011	7.36077	5.17088	9.09967
lA	6.70024	6.70024	6.70024	6.83204	4.99781	7.78916	6.99832	5.37969	8.19071	7.40035	6.26627	8.94407	8.46705	7.64679	9.15946	8.99316	6.94073	11.0456	8.24714	7.30519	9.26481	7.27946	5.11182	8.19909	6.64115	5.84125	7.48498	7.35791	7.06806	7.93324	6.47602	5.26657	7.80142
lC	15.3778	13.8599	16.8956	18.2173	17.1882	19.1545	17.7345	15.8924	21.5753	18.9962	18.3525	19.8001	21.652	21.1926	22.1113	21.1933	19.2734	23.1132	17.4518	16.2771	18.2367	18.5568	16.326	19.9154	14.9451	13.4936	16.5216	18.2022	17.6027	19.081	15.3371	14.1394	16.7278
lP	19.5775	17.6043	21.5507	20.0553	18.6541	20.7373	22.2589	19.2631	27.7599	20.989	20.4523	22.0695	21.4532	20.3004	22.6743	23.067	20.9178	25.2162	18.9342	17.2078	21.3644	21.6382	19.6942	23.0428	18.3459	16.1346	19.8753	22.3636	19.7233	23.8076	20.9691	18.8431	22.96
lV	13.2851	11.3077	15.2625	15.0328	13.5686	16.4276	15.1217	13.168	17.8687	14.677	14.0759	15.2405	16.2556	15.6506	17.831	16.3562	15.9082	16.8042	14.6224	12.5915	15.7541	14.6093	13.5369	15.1757	12.8719	12.1773	14.3881	15.3369	14.2286	16.938	13.1931	10.8487	15.5504
laco	9.68409	9.40171	9.96647	9.03698	7.33849	10.5915	10.3946	9.2545	11.4343	8.41436	7.36927	10.2852	9.66148	8.96677	10.3746	11.6412	10.8413	12.441	9.2848	8.36811	10.2164	9.86043	8.83158	10.5327	10.7358	10.0641	11.5303	10.1969	8.81243	11.5892	9.53587	8.59515	10.8895
lac	8.29667	7.53968	9.05365	8.44007	6.83911	10.0577	9.23399	7.41357	10.2298	9.20847	7.93459	9.7248	10.2692	9.78044	11.0605	9.205	8.66157	9.74843	8.23507	7.77262	8.67665	7.90768	7.27978	8.37369	8.65553	7.77995	9.57632	9.44899	8.53081	10.4108	8.23259	7.14603	9.95508
H	14.555	14.2139	14.8962	15.0142	13.3494	16.9709	16.5289	15.4046	17.6734	15.1173	13.8554	16.6146	15.4631	14.3269	16.5152	15.9866	14.2256	17.7476	15.9408	14.7332	16.3815	14.3662	13.3734	15.8192	14.0793	13.2055	15.2834	14.5459	13.9154	15.6937	13.32	11.4292	16.2907
h	8.69305	8.45753	8.92857	9.4517	8.38386	9.88701	9.14418	8.21657	11.6941	9.60732	8.68161	11.5099	8.90048	8.56066	9.32401	8.83797	8.20268	9.47327	9.59324	8.73473	10.4037	9.08279	8.65593	9.4431	7.7378	7.32924	8.74132	8.71257	7.92453	9.46436	8.24439	6.80357	10.7191
hc
%laco	77.9052	72.8484	82.962	83.4715	78.6744	90.5158	71.9318	63.3038	82.6498	83.145	75.8145	93.8531	82.0136	77.3154	87.7676	77.8755	73.0897	82.6613	77.9398	70.9554	86.2992	84.1962	73.2143	93.5108	82.9962	77.312	88.8608	79.8132	70.1556	88.2353	82.4736	61.3018	97.0962
lac	59.7202	59.502	59.9385	63.302	57.781	69.8835	55.2313	49.9474	66.168	63.792	53.0075	73.9546	57.6622	54.3624	59.7523	55.5195	53.3776	57.6613	60.2864	53.5311	66.6142	63.3744	59.6939	67.2213	55.0087	51.8285	61.606	60.0753	50.495	64.7383	62.0919	52.4294	70.9854
io	57.1553	50.6148	63.6959	56.2727	51.2315	62.7164	55.9772	44.4568	64.7856	61.0714	54.965	68.8156	66.6482	60.9396	74.3119	57.9076	54.928	60.8871	51.6805	49.711	54.1558	55.2206	50.4747	61.3977	61.5168	54.8306	68.114	65.053	55.587	71.2121	61.8425	56.1514	67.3966
%c
io	85.518	80.1948	90.8411	93.6939	81.6754	109.402	89.0983	73.578	106.859	110.525	93.7247	120.472	106.763	97.0085	123.35	79.1256	78.357	79.8942	89.3049	78.8991	100	80.4223	73.7443	86.014	80.6293	77.0723	87.0152	92.9673	87.2495	105.51	86.475	75.2336	106.923
o	32.8447	32.7922	32.8972	35.1427	26.2097	41.8824	34.3545	25.2852	46.0967	48.5525	33.6032	62.9885	33.4892	30.303	38.8325	29.0842	29.0679	29.1005	32.6477	26.969	39.1781	32.1708	26.484	34.4988	18.5416	14.4621	21.9799	36.9569	23.4257	43.1444	33.7938	27.4286	50
pro
poo	15.3205	14.842	15.7989	14.4775	13.0941	17.6412	16.0429	12.5828	22.1429	18.9541	15.2657	24.0985	14.3999	13.1951	15.7084	15.2329	15.2214	15.2444	13.4003	11.5542	15.0459	13.913	12.1593	16.3534	9.32976	6.69388	11.3617	16.6741	9.35614	20.2228	14.749	11.6514	19.5333
laco	17.9039	17.8545	17.9533	19.8485	16.934	22	17.1637	14.3847	18.75	19.7448	17.1717	22.7792	19.6406	14.5791	21.9604	19.3328	18.4502	20.2154	17.8479	15.8325	19.6196	21.3226	20.4023	22.7444	19.2967	17.2713	22.0295	18.2426	16.7907	23.8431	20.2005	16.1468	23.2161
%hc	39.8282	37.702	41.9544	39.1555	31.2815	42.7156	39.8167	36.2346	44.8873	41.6604	40.3865	43.4457	38.1091	33.3676	42.6956	41.5075	39.9337	43.0812	36.5163	34.0102	39.1743	36.3264	34.7953	37.9699	41.1162	39.0351	45.4469	39.2757	37.7945	41.8585	37.888	33.5678	42.5726
laco	48.5292	46.14	50.9184	44.5159	40.2214	50.4875	44.0569	36.2926	48.0936	43.6695	40.3558	46.8687	40.5003	36.9141	42.7105	45.7061	43.1649	48.2472	43.8667	40.8408	45.7798	42.9865	37.037	48.3083	44.7422	39.9663	47.9825	44.3567	40.8602	46.3582	41.677	35.9788	45.9738
c	46.643	45.2608	48.0251	41.7853	34.0446	52.2105	46.9014	41.1054	52.3657	39.566	35.2657	46.2547	43.1176	40.4517	45.7031	52.3752	52.3063	52.4441	41.3398	36.5365	45.0459	43.4458	37.7193	49.0602	50.2263	46.2857	52.193	44.8249	39.9396	51.5343	43.9026	37.9208	50.2905
%H
lac	85.5784	84.5182	86.6385	72.2859	64.2857	80.7818	88.0129	76.8448	104.341	67.2643	60.8626	81.6529	76.5107	68.6411	82.8185	94.0521	92.1951	95.9091	74.8721	66.7276	83.6457	82.0652	75.4386	90.9408	92.0253	84.9003	97.4815	88.1822	80.0403	103.63	87.9429	78.157	104.663
h	183.704	175.987	191.421	174.355	154.723	191.313	187.794	164.223	212.084	169.934	158.147	182.862	177.377	168.413	193.629	179.569	176.26	182.879	181.386	166.894	193.716	189.365	185.366	200	183.394	164.245	192.006	196.708	186.19	202.174	200.774	177.873	232.719
h/lpc	62.8463	54.1766	71.5159	70.0262	60.574	78.5185	63.8296	52.7192	78.8752	70.9667	57.3333	88.6719	70.9665	57.2034	79.2793	67.9284	66.2037	69.6532	72.444	62.1311	91.8095	61.2966	53.088	73.4694	49.8932	41.7252	65.1376	61.4235	52.1168	67.2389	54.9059	40.9253	68.9826
